# Supplementary material for: Activation of OSM-STAT3 Epigenetically Regulates Tumor-Promoting Transcriptional Programs in Cervical Cancer
Source: Cancers (Basel). 2022 Dec 10;14(24):6090. doi: 10.3390/cancers14246090 (PMC9775986; doi:10.3390/cancers14246090)
Supplement: Supplementary file 1 [file cancers-14-06090-s001.zip]

Archive with 1 entries (1 files):
- cancers-2064359-supplementary.pdf
